# Supplementary material for: Increased erosion of high-elevation land during late Cenozoic: evidence from detrital thermochronology off-shore Greenland
Source: Sci Rep. 2022 Jun 15;12:9932. doi: 10.1038/s41598-022-14129-6 (PMC9200846; doi:10.1038/s41598-022-14129-6)
Supplement: Supplementary file 2 — Supplementary Information 2. [file 41598_2022_14129_MOESM2_ESM.csv]

918A_5H4						918A_16H5						918D_25R3						918A_28X4						918A_32X1						987E_1R3						987_9H5						987E_12R5						987E_26R3
94		3.3 TK version				100		3.3 TK version				83		3.3 TK version				100		3.3 TK version				100		3.3 TK version				100		3.3 TK version				100		3.3 TK version				100		3.3 TK version				100
				RISO-#43						RISO-#43						RISO-#43						RISO-#43						RISO-#43						RISO-#43						RISO-#43						RISO-#43
355.02	4.36	1	11.267	CN_5	Apatite	355.02	4.36	1	11.198	CN_5	Apatite	355.02	4.36	1	10.919	CN_5	Apatite	355.02	4.36	1	11.058	CN_5	Apatite	355.02	4.36	1	10.989	CN_5	Apatite	355.02	4.36	1	10.433	CN_5	Apatite	355.02	4.36	1	10.502	CN_5	Apatite	355.02	4.36	1	10.363	CN_5	Apatite	355.02	4.36
Ns	Ni	Area				Ns	Ni	Area				Ns	Ni	Area				Ns	Ni	Area				Ns	Ni	Area				Ns	Ni	Area				Ns	Ni	Area				Ns	Ni	Area				Ns	Ni
42	19	2682				7	11	3481				124	75	2368				132	99	3860				61	38	10414				4	3	1847				11	56	5616				13	12	2372				37	31
8	6	1476				21	9	2464				21	12	1443				131	50	3163				3	2	2895				109	55	2006				35	46	7294				7	3	1351				68	52
13	20	3271				90	25	3586				10	4	2470				4	5	5334				5	7	2629				154	82	2542				19	97	3112				22	26	6004				15	49
58	36	2862				18	31	2245				13	8	3951				116	60	2320				78	116	2149				43	16	1391				2	8	1890				38	17	2033				50	62
10	13	1494				115	68	2330				7	3	2526				10	8	5266				8	5	7281				16	13	2644				97	96	1977				14	19	1551				29	38
21	10	2501				21	27	4636				2	8	3694				14	10	5741				87	91	10413				1	2	3842				12	186	4165				14	16	1382				57	59
88	64	6309				11	10	2375				10	3	1681				18	9	2543				45	14	2514				102	39	3276				10	111	4588				60	44	2343				31	21
27	29	3222				116	44	1236				6	2	2382				3	4	1665				15	5	7126				97	44	1270				33	29	4483				2	1	1682				37	50
23	10	2720				9	36	3591				21	11	1022				16	31	5943				89	46	3404				241	219	5026				11	59	2972				12	13	2724				28	54
21	19	1740				19	5	2141				10	5	1087				154	70	4150				192	107	4906				72	31	2804				26	57	1408				70	211	3238				43	48
12	11	3916				19	6	3403				7	4	2096				50	81	4142				87	63	6115				24	11	2632				11	83	3491				17	12	2884				55	63
13	11	2683				40	14	2618				17	47	4415				27	33	2130				201	90	5866				2	2	1864				3	14	2760				19	6	1251				80	76
15	12	1469				42	43	9704				5	21	2790				28	24	2864				50	39	6046				89	87	5711				12	10	4073				89	73	2951				22	29
12	7	2091				19	15	1287				4	12	2637				67	59	3137				12	4	5577				4	2	3839				7	41	2717				1	3	1592				31	35
24	23	2178				12	10	1824				19	15	2940				5	5	3771				12	5	10529				56	25	3103				6	35	3584				5	15	2518				29	30
18	10	1963				53	25	2095				4	6	1164				5	9	4014				14	8	7693				33	19	1933				10	20	4787				12	17	1822				46	29
30	27	3187				10	14	2083				49	47	4167				3	1	3983				70	54	5898				17	27	3156				35	321	7015				24	19	1346				26	52
36	34	4676				41	31	3705				47	26	1431				6	11	4102				87	67	4681				218	165	4544				38	39	2780				21	20	2120				28	41
68	65	4438				5	7	6537				5	9	999				21	22	2486				12	11	4511				10	16	1123				17	108	2727				19	28	2575				3	8
7	10	3641				68	36	2162				10	11	2706				23	33	3600				9	9	2785				90	46	2815				11	66	4747				21	12	5656				56	81
34	41	2151				32	18	4556				14	6	1397				11	9	11702				16	28	5891				58	44	5522				59	45	3686				58	26	1320				14	11
29	17	2895				59	54	6248				37	42	1688				2	3	3863				29	20	4844				2	2	1834				73	96	1675				60	45	1449				27	21
59	33	4093				59	37	6408				10	13	1369				3	4	5626				5	4	3219				86	54	1284				9	31	3966				14	14	2187				29	54
39	17	4161				6	4	2727				25	15	1287				11	7	2304				20	18	5275				12	11	1518				19	19	6408				2	1	2125				18	20
19	26	3749				18	23	1687				1	2	1573				109	50	3677				13	11	9572				61	59	1314				9	35	2293				11	14	1284				26	32
25	17	2904				22	9	3705				64	49	2134				3	6	7722				182	145	3223				33	12	2034				13	81	5124				54	51	5486				24	23
11	5	3360				69	62	1726				13	18	4488				118	79	6201				158	86	5409				74	63	3487				4	41	6382				53	20	5663				5	3
22	30	3917				34	18	3975				16	22	2570				8	10	5000				3	1	2572				33	29	2231				11	50	4220				13	12	2850				42	158
16	14	3431				19	12	3458				27	15	3512				21	8	9266				84	68	3622				29	33	2389				48	79	4672				17	15	1583				9	15
5	3	2049				16	28	3197				89	39	5817				15	8	2237				39	33	5361				61	49	3625				71	58	3260				94	64	5205				27	87
13	10	3116				39	26	3643				26	37	2313				38	64	5378				35	28	1212				4	9	2020				2	19	3588				19	20	1573				54	45
26	29	3349				11	20	2253				1	6	2244				47	54	3030				3	6	9063				77	59	1830				18	99	2829				11	11	1542				25	31
17	15	2573				7	9	3675				21	15	796				33	28	2673				117	84	4733				27	17	2979				4	15	5941				37	56	4539				58	70
8	10	4126				43	13	4262				37	36	4191				34	16	3391				3	6	3667				2	3	1592				34	42	2004				56	39	2324				23	13
8	8	3752				40	28	1369				44	35	2609				94	106	5688				95	68	4286				8	3	1649				40	34	1799				62	57	4177				36	41
8	8	4073				20	77	4233				12	4	1230				7	11	3142				1	1	1874				29	23	2768				33	28	3355				14	18	2234				44	50
42	21	3661				85	54	1913				13	7	1044				19	24	6020				7	7	4874				11	16	2464				5	51	3298				62	48	2152				42	41
61	27	2408				37	25	4159				13	39	1918				26	16	6045				33	33	8537				29	41	1927				44	293	9617				21	23	1719				30	52
13	17	1423				27	19	3722				21	14	1077				46	47	5398				17	14	5642				106	74	2164				3	43	3614				11	3	1122				17	31
17	13	1899				11	17	2214				9	22	4753				8	8	3509				96	133	6733				73	36	4239				32	25	1916				7	4	1765				27	20
8	6	1899				8	11	2703				174	152	4737				75	84	6562				3	2	4542				13	9	2332				36	31	2668				26	19	1150				31	27
2	1	1627				18	15	4350				40	24	4736				20	34	2330				3	3	11534				93	60	1445				22	20	4307				59	62	1938				34	47
111	78	2428				82	97	1992				74	96	1815				76	96	4411				55	57	6091				62	46	1997				22	31	5111				2	3	1518				32	36
25	14	3231				6	4	3685				94	82	1616				25	19	5840				29	28	7452				29	21	2225				11	131	4377				25	36	4099				51	76
17	14	2515				21	11	2537				4	9	1713				4	6	2198				31	18	5805				18	15	2459				10	56	4940				18	16	1940				47	62
8	3	1708				24	28	4439				76	108	9282				40	38	4473				10	15	6861				76	84	3427				7	49	4815				34	10	1682				19	20
16	14	3245				9	4	2647				9	10	2202				7	16	5192				3	7	1593				67	34	2263				16	67	2854				5	6	1753				6	8
34	52	2361				40	56	2773				4	1	781				19	13	3140				11	8	7008				8	5	2371				18	112	3199				62	74	3039				56	54
5	2	2003				12	10	4697				16	13	2787				29	29	2900				315	238	8791				120	136	3572				51	54	1967				10	12	2695				22	100
21	40	3031				18	23	3487				9	40	1602				75	58	4706				107	84	5517				10	10	1787				27	214	2606				7	5	1941				52	50
16	14	1406				21	21	1797				21	17	5898				51	66	4194				10	43	3386				20	24	2538				25	132	6517				53	72	2023				28	35
2	1	3218				4	4	5375				88	51	2730				6	4	1998				55	39	5181				58	67	1853				50	40	1613				29	10	3532				97	61
26	23	2023				81	56	2569				10	5	738				63	52	2038				43	29	2991				80	58	1402				10	14	2248				25	18	3335				34	23
55	22	2969				29	36	5811				1	1	1370				4	5	6573				21	20	2944				92	68	3612				14	12	1435				76	61	2691				68	48
8	10	3995				235	182	4816				12	6	639				26	36	7104				23	44	4728				70	82	5328				5	20	2226				89	56	3994				20	12
14	25	3472				32	22	4221				2	2	728				33	33	2280				73	52	4798				74	53	2201				36	40	1570				17	16	4337				42	42
7	4	1733				26	39	6326				7	3	1123				22	13	2068				11	10	2896				50	72	3254				3	21	3631				1	2	1790				53	50
8	11	1269				13	8	5460				1	2	894				11	10	4055				7	11	3537				16	20	3525				64	73	2656				22	13	1816				10	14
3	5	4008				5	9	5338				5	1	542				25	22	5551				7	4	4918				31	44	3351				27	238	5387				59	27	2940				27	71
86	44	1862				66	65	2715				4	1	1379				11	6	6440				146	123	8693				7	8	4068				34	25	5704				9	15	1202				37	52
12	8	3373				7	6	4691				4	9	4800				41	38	3883				27	18	3228				75	51	1658				27	231	5221				1	1	1090				16	2
16	7	1800				2	2	1473				6	3	2591				7	5	2291				69	54	6623				21	13	1555				20	43	5233				4	5	2148				31	23
4	6	7605				13	13	5589				1	3	2056				29	32	3584				76	49	6575				3	3	1605				13	87	1930				5	16	1647				107	81
7	7	3808				41	52	4529				24	33	3927				13	16	6262				4	5	4112				140	93	2360				44	31	6072				20	32	2879				11	10
2	3	5552				48	39	1851				180	78	1381				2	3	9280				22	24	4927				46	44	3028				15	13	4066				7	26	1909				2	5
5	5	3101				1	1	5729				2	3	574				8	6	5787				3	3	4796				24	15	2095				35	37	4990				17	15	1157				23	25
107	84	6499				13	4	5099				13	14	2150				35	26	4285				23	27	8671				90	69	1272				10	56	6367				10	5	2031				38	24
15	9	1912				12	21	2997				36	25	1450				1	2	2944				32	52	6266				48	46	2494				14	10	1316				12	12	1081				1	4
1	1	2338				15	21	4721				37	14	1188				6	7	3213				18	34	8117				134	81	4943				94	61	3900				24	16	1325				39	32
2	1	2331				9	6	3219				56	57	1177				1	1	2026				136	94	6161				69	40	2763				2	12	7930				34	31	2080				9	10
1	1	2355				88	111	4743				5	2	1531				23	14	2573				12	36	6288				97	79	1987				5	32	2085				1	1	1074				9	16
3	5	4695				5	4	5474				1	2	960				24	17	4819				22	29	4693				278	143	1623				2	48	5728				52	32	1942				46	31
1	1	2457				80	84	7792				12	6	3010				89	75	3286				56	44	4827				35	50	3622				14	12	2509				16	23	2048				24	35
7	7	2030				13	15	7731				6	14	2085				27	33	4131				51	100	7029				41	38	3652				9	14	4722				86	143	5344				11	32
1	1	6248				28	28	4682				9	9	4116				97	60	4541				81	90	2695				83	102	4668				9	25	2519				6	4	1693				89	84
7	3	4094				1	2	1507				99	100	3048				7	6	6977				18	16	6664				11	16	1771				39	254	2153				4	5	3021				26	21
17	11	2602				3	1	2943				2	3	3067				3	1	6169				5	8	7186				75	58	1510				16	181	2575				48	48	8324				32	20
72	91	9831				193	181	6216				5	7	1157				10	11	1724				3	3	1841				4	27	1265				1	2	4007				30	75	2964				7	23
4	5	2658				27	25	5317				72	71	1015				2	8	7441				12	4	3698				105	55	2686				31	60	2898				17	10	1947				16	32
12	6	3884				3	1	2911				20	11	762				6	14	3553				80	84	5513				18	20	1396				7	13	1768				46	60	3096				23	17
4	6	4220				1	1	7335				5	2	1243				21	24	3604				1	1	3460				24	20	1489				6	58	5429				7	13	1931				14	18
11	13	2174				32	17	3806				3	8	3372				20	26	7447				120	82	5839				77	59	2821				124	141	3220				21	29	1294				27	24
129	40	1356				7	9	2883				52	61	3966				72	72	7233				8	9	2415				28	31	5131				93	105	2391				14	15	2544				20	11
1	1	4248				45	51	7709										1	1	3719				4	5	3318				4	5	2569				19	202	4093				22	16	3645				9	6
8	7	1647				1	2	8019										20	22	2868				174	67	4922				70	31	2505				54	66	4899				12	10	2610				8	3
6	8	3334				15	10	4381										32	59	6093				5	3	3027				53	30	1309				84	82	3180				79	60	3021				85	66
9	11	3884				25	10	2665										1	2	3601				28	10	8605				28	26	3569				58	76	2055				3	3	1697				19	26
16	10	2026				10	9	6199										1	3	5172				13	4	3531				12	17	6038				14	130	1958				3	10	1485				53	36
14	19	7360				5	2	1571										23	23	1790				52	19	8089				280	223	1525				16	29	2199				3	17	3518				40	25
19	24	2802				55	10	2590										19	23	5375				22	19	1932				100	34	2393				102	73	3231				12	8	1354				13	11
42	47	3795				74	54	4055										7	2	5074				48	43	6527				1	2	2256				12	17	6876				6	12	725				4	5
2	1	3658				18	15	4253										21	26	1901				33	36	5688				22	27	4219				3	26	6404				23	20	1784				46	25
122	88	3347				4	3	4229										5	5	3739				71	36	5324				137	74	2162				51	54	3453				9	18	1925				20	14
42	32	2020				8	2	4100										7	5	2050				78	33	5062				5	6	1628				9	45	2676				41	41	2872				13	13
						8	13	5676										15	11	5973				112	131	5859				153	104	7707				1	18	1803				30	42	2266				77	63
						52	45	5447										2	1	2504				69	60	3621				94	70	4972				85	64	2295				20	13	1593				7	10
						1	1	4536										28	34	5749				1	2	3213				41	27	1340				108	86	3414				42	50	2362				15	14
						5	14	2896										19	15	4209				2	1	3739				101	89	4139				65	96	3254				58	68	4326				39	12
						21	11	1117										18	23	2888				4	3	3679				115	76	3840				17	44	2797				47	39	7204				29	42
						77	94	6662										8	5	1462				9	8	6838				30	17	1237				11	95	7312				20	10	1579				78	54
[truncated: 10 more columns]
